# Supplementary material for: ﻿A generic classification of Xenidae (Strepsiptera) based on the morphology of the female cephalothorax and male cephalotheca with a preliminary checklist of species
Source: Zookeys. 2022 Apr 7;1093:1–134. doi: 10.3897/zookeys.1093.72339 (PMC9010403; doi:10.3897/zookeys.1093.72339)
Supplement: Supplementary material 1 — Table S1 [file zookeys-1093-001-s001.xlsx]

## Sheet: List1
voucher	length of cephalothorax (in millimeters)	width of cephalothorax (in millimeters)	length of head (in millimeters)	width of head (in millimeters)	úhel mandibul	number of clypeal sensillae	number of labral setae	number of sensillum of mandible bulge	length proportion of haed/cephalothorax	voucher	species	genus	family	individuals (F - female, MP - male puparium)	host	host tribus	host family	locality	state	date	legit	collection	determination	preservation	date span
XApo5a	1.22	1.26	0.52	1.1					0.42623	XApo5a	araujoi Oliveira & Kogan, 1962	Brasixenos Kogan & Oliveira, 1966, stat. restit.	Xenidae	F	Apoica thoracica Buysson, 1906	Epiponini	Vespidae	Villavicencio, Guacavia	Colombia	2012-02-19	A. Puchner	OLML	J. Gusenleitner	prep.
XApo5b	1.2	1.16	0.54	1.06	40–45				0.45	XApo5b	araujoi Oliveira & Kogan, 1962	Brasixenos Kogan & Oliveira, 1966, stat. restit.	Xenidae	F	Apoica thoracica Buysson, 1906	Epiponini	Vespidae	Villavicencio, Guacavia	Colombia	2012-02-19	A. Puchner	OLML	J. Gusenleitner	prep.
XApo6	1.26	1.32	0.62	1.16	60	more than 70	23		0.492063	XApo6	araujoi Oliveira & Kogan, 1962	Brasixenos Kogan & Oliveira, 1966, stat. restit.	Xenidae	F	Apoica thoracica Buysson, 1906	Epiponini	Vespidae	Regina, St. Georg	French Guiana	2013-02-17	A. Puchner	OLML	J. Gusenleitner	prep.
XApo1	1.18	1.24	0.54	1.1	55				0.457627	XApo1	araujoi Oliveira & Kogan, 1962	Brasixenos Kogan & Oliveira, 1966, stat. restit.	Xenidae	F	Apoica pallens (Fabricius, 1804)	Epiponini	Vespidae	Régina env.	French Guiana	2006-01-30	Houška	OLML	J. Gusenleitner	prep.
XApo4	1.2	1.26	0.54	1.12	60				0.45	XApo4	araujoi Oliveira & Kogan, 1962	Brasixenos Kogan & Oliveira, 1966, stat. restit.	Xenidae	F	Apoica flavissima Van der Vecht, 1973	Epiponini	Vespidae	Miss. St. Antoinne	French Guiana	1992-10-15	M. Seidel	OLML	J. Gusenleitner	prep.	x.1992
Brsp1a	0.86	0.82	0.36	0.68	40				0.418605	Brsp1	sp.	Brasixenos Kogan & Oliveira, 1966, stat. restit.	Xenidae	F	Polybia sp.	Epiponini	Vespidae	Monteverde, Pnts	Costa Rica	1993-08-22	D. M.Wood	CNC		prep.	20. -22.viii.1993
Brsp1b	0.76	1.16								Brsp1	sp.	Brasixenos Kogan & Oliveira, 1966, stat. restit.	Xenidae	MP	Polybia sp.	Epiponini	Vespidae	Monteverde, Pnts	Costa Rica	1993-08-22	D. M.Wood	CNC		prep.	20. -22.viii.1993
XPo1	0.98	0.9	0.42	0.76	50–55				0.428571	XPo1	sp.	Brasixenos Kogan & Oliveira, 1966, stat. restit.	Xenidae	F	Polybia sp.	Epiponini	Vespidae	Pucallpa env., Ucayali region, Corronel Portillo prov.	Peru	2010-11-01	J. Perry	J. Straka	J. Straka	prep.
XPo7	1.02	0.9	0.42	0.82	50				0.411765	XPo7	sp.	Brasixenos Kogan & Oliveira, 1966, stat. restit.	Xenidae	F	Polybia sp.	Epiponini	Vespidae	Patawa, Kaw Mts.	French Guiana	2008-10-15	J.Cerda	CNC		prep.
XSu1	1.52	1.66	0.44	1.26	60				0.289474	XSu1	sp.	Brasixenos Kogan & Oliveira, 1966, stat. restit.	Xenidae	F	Synoeca cyanea (Fabricius, 1775)	Epiponini	Vespidae	Turrialba, Cartago	Costa Rica	1964-09-11	M. Naumann	KUNHM		prep.
XSu2	1.62	1.74	0.54	1.34	45				0.333333	XSu2	sp.	Brasixenos Kogan & Oliveira, 1966, stat. restit.	Xenidae	F	Synoeca cyanea (Fabricius, 1775)	Epiponini	Vespidae	Turrialba, Cartago	Costa Rica	1964-07-12	M. Naumann	KUNHM		prep.
XAg1	1.5	1.22	0.72	1.14	55				0.48	XAg1	sp.	Brasixenos Kogan & Oliveira, 1966, stat. restit.	Xenidae	F	Agelaia angulata (Fabricius, 1804)	Epiponini	Vespidae	70 km SW Coca, Loreto, Napo prov.	Ecuador	2002-03-10	Ma. Halada	OLML	J. Gusenleitner	prep.
XPo10	1.06	1.02	0.46	0.86	55				0.433962	XPo10	sp.	Brasixenos Kogan & Oliveira, 1966, stat. restit.	Xenidae	F	Polybia sp.	Epiponini	Vespidae	Arima 11km SE, Arena For. Res.	Trinidad	1993-07-08	S. et. J. Peck	CNC		prep.	13.vi.-8.vii.1993
XPo11	0.96	0.96	0.42	0.8	70	more than 50	19		0.4375	XPo11	sp.	Brasixenos Kogan & Oliveira, 1966, stat. restit.	Xenidae	F	Polybia sp.	Epiponini	Vespidae	Arima 11km SE, Arena For. Res.	Trinidad	1993-07-08	S. et. J. Peck	CNC		prep.	13.vi.-8.vii.1993
XPo2	0.76	0.72	0.36	0.7	50				0.473684	XPo2	sp.	Brasixenos Kogan & Oliveira, 1966, stat. restit.	Xenidae	F	Polybia sp.	Epiponini	Vespidae	Curepe	Trinidad	1977-11-27	W. R. M. Mason	CNC		prep.
PsAe1a	1.4	1.24	0.48	1					0.342857	PsAe1	bidentatus Pasteels, 1950	Deltoxenos gen. nov.	Xenidae	F	Afreumenes cf. aethiopicus (Saussure, 1852)	Eumenini	Vespidae	Mlanje	Malawi	1967-04-06	Ch. Michener	KUNHM	G. Soika	prep.
PsAe1b	1.38	1.18	0.5	0.96					0.362319	PsAe1	bidentatus Pasteels, 1950	Deltoxenos gen. nov.	Xenidae	F	Afreumenes cf. aethiopicus (Saussure, 1852)	Eumenini	Vespidae	Mlanje	Malawi	1967-04-06	Ch. Michener	KUNHM	G. Soika	prep.
PsAf1	1.24	1.16	0.5	0.94	45				0.403226	PsAf1	bidentatus Pasteels, 1950	Deltoxenos gen. nov.	Xenidae	F	Delta tropicale (Saussure, 1852)	Eumenini	Vespidae	Mbaiki 55km NWW	Central African Republic	2008-12-23	J. Halada	J. Straka	J. Straka	prep.
PsDe3	1.48	1.48	0.48	1.1	45–50	more than 30	10	3–4	0.324324	PsDe3	bidentatus Pasteels, 1950	Deltoxenos gen. nov.	Xenidae	F	Delta sp.	Eumenini	Vespidae	Mbaiki 150km NWW	Central African Republic	2009-06-14	J. Halada	J. Straka	J. Straka	prep.
PsMl1	1.66	1.74	0.68	1.32	50				0.409639	PsMl1	cf. bequaerti (Luna de Carvalho, 1956)	Deltoxenos gen. nov.	Xenidae	F	Rhynchium marginellum (Fabricius, 1793)	Odynerini	Vespidae	Gatooma, Rhodesia	RSA	1967-03-29	Ch. Michener	KUNHM	G. Soika	prep.
PsSa5	2	1.82	0.68	1.44					0.34	PsSa5	cf. bequaerti (Luna de Carvalho, 1956)	Deltoxenos gen. nov.	Xenidae	F	Rhynchium marginellum sabulosum Saussure, 1855	Odynerini	Vespidae	60 km N Morogoro, Morogoro	Tanzania	2007-01-13	J. Halada	OLML	J. Gusenleitner	prep.
PsAr1	1.76	1.6	0.66	1.3	45				0.375	PsAr1	cf. bequaerti (Luna de Carvalho, 1956)	Deltoxenos gen. nov.	Xenidae	F	Anterhynchium synagroides (Saussure, 1852)	Odynerini	Vespidae	Nola 40km S	Central African Republic	2008-12-13	J. Halada	J. Straka	J. Straka	prep.
Pssp58	0.92	0.8	0.38	0.7	50–55	present	about 13		0.413043	Pssp58	cf. bequaerti (Luna de Carvalho, 1956)	Deltoxenos gen. nov.	Xenidae	F	Antepipona sp.	Odynerini	Vespidae	Umer S	Ethiopia	2015-05-31	J. Halada	J. Straka	J. Straka	prep.	30.-31.v.2015
Pssp59	0.9	0.8	0.34	0.78	60–65				0.377778	Pssp59	cf. bequaerti (Luna de Carvalho, 1956)	Deltoxenos gen. nov.	Xenidae	F	Antepipona sp.	Odynerini	Vespidae	Shen Husen 10 km NW	Ethiopia	2005-06-01	J. Halada	J. Straka	J. Straka	prep.
Pssp69	1.02	0.98	0.4	0.86					0.392157	Pssp69	cf. bequaerti (Luna de Carvalho, 1956)	Deltoxenos gen. nov.	Xenidae	F	Antepipona sp.	Odynerini	Vespidae	Kitulangh'alo Forest Reserve, Morogoro pr.	Tanzania	2018-11-29	J. Halada	J. Straka	J. Straka	prep.
Pssp65	1.3	1.2	0.5	0.92	40–50				0.384615	Pssp65	cf. bequaerti (Luna de Carvalho, 1956)	Deltoxenos gen. nov.	Xenidae	F	Proepipona sp.	Odynerini	Vespidae	Umba env., Tanga	Tanzania	2015-01-25	J.Straka, P.Janšta	J. Straka	J. Straka	prep.
Pssp65	0.76	1.14								Pssp65	cf. bequaerti (Luna de Carvalho, 1956)	Deltoxenos gen. nov.	Xenidae	MP	Proepipona sp.	Odynerini	Vespidae	Umba env., Tanga	Tanzania	2015-01-25	J.Straka, P.Janšta	J. Straka	J. Straka	prep.
PsFa4	1.06	0.9	0.46	0.8	65	more than 40	16	6	0.433962	PsFa4	cf. bequaerti (Luna de Carvalho, 1956)	Deltoxenos gen. nov.	Xenidae	F	Zethus favillaceus Walker, 1871	Zethini	Vespidae	Mwingi, Kangonde vadi	Kenya	2007-04-18	M. Halada	OLML	J. Gusenleitner	prep.
PsFa5	0.9	0.74	0.34	0.62					0.377778	PsFa5	cf. bequaerti (Luna de Carvalho, 1956)	Deltoxenos gen. nov.	Xenidae	F	Zethus favillaceus Walker, 1871	Zethini	Vespidae	Mwingi, Kangonde vadi	Kenya	2007-04-18	M. Halada	OLML	J. Gusenleitner	prep.
PsSa3	1.9	1.82	0.66	1.44	30	more than 45	25	6–7	0.347368	PsSa3	cf. bequaerti (Luna de Carvalho, 1956)	Deltoxenos gen. nov.	Xenidae	F	Rhynchium marginellum sabulosum Saussure, 1855	Odynerini	Vespidae	30 km N Kabwe	Zambia	2005-11-06	M. Snížek	OLML	J. Gusenleitner	prep.
PsSa4	1.92	1.74	0.68	1.38					0.354167	PsSa4	cf. bequaerti (Luna de Carvalho, 1956)	Deltoxenos gen. nov.	Xenidae	F	Rhynchium marginellum sabulosum Saussure, 1855	Odynerini	Vespidae	30 km N Kabwe	Zambia	2005-11-06	M. Snížek	OLML	J. Gusenleitner	prep.
PsAy1	1.34	1.48	0.5	1.18	30				0.373134	PsAy1	cf. bequaerti (Luna de Carvalho, 1956)	Deltoxenos gen. nov.	Xenidae	F	Anterhynchium sp.	Odynerini	Vespidae	Vanathavillu, NWP	Ceylon	1967-05-01	P. Karunaratne	CNC		prep.
Pssp5	1.64	1.68	0.62	1.38	45–50				0.378049	Pssp5	cf. bequaerti (Luna de Carvalho, 1956)	Deltoxenos gen. nov.	Xenidae	F	Euodynerus sp.	Odynerini	Vespidae	Palolem env, Margao 30km S, Goa prov.	India	2002-08-20	P. Šípek, M.Fikáček	J. Straka	J. Straka	prep.	14. -20.viii.2002
Desp1	1.4	destroyed	0.54	1.06					0.385714	Desp1	cf. minor Kifune & Maeta, 1978	Deltoxenos gen. nov.	Xenidae	F	Euodynerus trilobus (Fabricius, 1787)	Odynerini	Vespidae	Kochi Univ., Monobe, Kochi	Japan	1995-07-21	R. Arakawa	Y. Nakase	D. Benda	slide
PsDe16a	1.86	1.4	0.68	1.22					0.365591	PsDe16a	cf. rueppelli Kinzelbach, 1971	Deltoxenos gen. nov.	Xenidae	F	Delta unguiculatum (Villers, 1789)	Eumenini	Vespidae	W Kaval, Zap-Tal	Turkey	1986-07-21	A.W. Ebmer	OLML	J. Gusenleitner	prep.
PsDe16b	1.68	1.52	0.68	1.34					0.404762	PsDe16b	cf. rueppelli Kinzelbach, 1971	Deltoxenos gen. nov.	Xenidae	F	Delta unguiculatum (Villers, 1789)	Eumenini	Vespidae	W Kaval, Zap-Tal	Turkey	1986-07-21	A.W. Ebmer	OLML	J. Gusenleitner	prep.
PsFl4	2.05	1.8	0.68	1.4	60–65				0.331707	PsFl4	cf. rueppelli Kinzelbach, 1971	Deltoxenos gen. nov.	Xenidae	F	Phimenes flavopictum (Blanchard, 1845)	Eumenini	Vespidae	Ban Khoun Ngeun, Khammouan prov.	Laos	2000-11-15	E. Jendek	OLML	J. Gusenleitner	prep.	xi.2000
PsQd2a	1.48	1.46	0.52	1.16	40				0.351351	PsQd2	cf. rueppelli Kinzelbach, 1971	Deltoxenos gen. nov.	Xenidae	F	Pareumenies q. quadrispinosus (Saussure, 1855)	Eumenini	Vespidae	Nakai, Khammouan prov.	Laos	2001-06-15	E. Jendek	OLML	J. Gusenleitner	prep.	vi.2001
PsQd2b	1.48	1.44	0.5	1.04	45				0.337838	PsQd2	cf. rueppelli Kinzelbach, 1971	Deltoxenos gen. nov.	Xenidae	F	Pareumenies q. quadrispinosus (Saussure, 1855)	Eumenini	Vespidae	Nakai, Khammouan prov.	Laos	2001-06-15	E. Jendek	OLML	J. Gusenleitner	prep.	vi.2001
PsDe6	2.4	2.17	0.9	1.77					0.375	PsDe6	cf. rueppelli Kinzelbach, 1971	Deltoxenos gen. nov.	Xenidae	F	Delta emarginatum (Linnaeus, 1758)	Eumenini	Vespidae	Blantyre	Malawi	1967-04-04	Ch. Michener	KUNHM	G. Soika	prep.
PsPh3a	1.62	1.52	0.72	1.38	40–45				0.444444	PsPh3	cf. rueppelli Kinzelbach, 1971	Deltoxenos gen. nov.	Xenidae	F	Phimenes sp.	Eumenini	Vespidae	4.5 km S of Barana, Guadalcanal	Solomon Islands	2013-12-06	J. Hájek	NMPC	D. Benda	prep.
PsPh3b	1.74	1.42	0.78	1.32	45				0.448276	PsPh3	cf. rueppelli Kinzelbach, 1971	Deltoxenos gen. nov.	Xenidae	F	Phimenes sp.	Eumenini	Vespidae	4.5 km S of Barana, Guadalcanal	Solomon Islands	2013-12-06	J. Hájek	NMPC	D. Benda	prep.
PsDe13	2.3	1.95	0.85	1.68					0.369565	PsDe13	cf. rueppelli Kinzelbach, 1971	Deltoxenos gen. nov.	Xenidae	F	Delta tropicale (Saussure, 1852)	Eumenini	Vespidae	Nkhata Bay, Malawi Lake	Malawi	2001-01-01	J. Halada	OLML	J. Gusenleitner	prep.
PsDe15	1.66	1.26	0.66	1.12					0.39759	PsDe15	cf. rueppelli Kinzelbach, 1971	Deltoxenos gen. nov.	Xenidae	F	Delta tropicale (Saussure, 1852)	Eumenini	Vespidae	10 km S Mazambuka	Zambia	2002-12-28	J. Halada	OLML	J. Gusenleitner	prep.
PsDe15a	1.58	1.24	0.64	1.12					0.405063	PsDe15a	cf. rueppelli Kinzelbach, 1971	Deltoxenos gen. nov.	Xenidae	F	Delta tropicale (Saussure, 1852)	Eumenini	Vespidae	10 km S Mazambuka	Zambia	2002-12-28	J. Halada	OLML	J. Gusenleitner	prep.
PsDe22	1.6	1.42	0.62	1.2					0.3875	PsDe22	cf. rueppelli Kinzelbach, 1971	Deltoxenos gen. nov.	Xenidae	F	Delta sp.	Eumenini	Vespidae	Gumbiro 30km N, Ruvuma pr.	Tanzania	2018-12-06	J. Halada	J. Straka	J. Straka	prep.
PsFo2	1.82	1.68	0.62	1.46					0.340659	PsFo2	cf. rueppelli Kinzelbach, 1971	Deltoxenos gen. nov.	Xenidae	F	Delta lepeletierii formosum (Saussure, 1852)	Eumenini	Vespidae	35 km SE Makchado, Limpopo prov.	RSA	2009-12-14	J. Halada	OLML	J. Gusenleitner	prep.
PsLp1	1.58	1.34	0.58	1.16					0.367089	PsLp1	cf. rueppelli Kinzelbach, 1971	Deltoxenos gen. nov.	Xenidae	F	Delta lepeletierii lepeletierii (Saussure, 1852)	Eumenini	Vespidae	Selima env., 80 km E Lilongwe	Malawi	2002-01-04	J. Halada	OLML	J. Gusenleitner	prep.	3.-4.i.2002
PsKa4	1.95	1.83	0.6	1.53					0.307692	PsKa4	cf. rueppelli Kinzelbach, 1971	Deltoxenos gen. nov.	Xenidae	F	Katamenes tauricus (Saussure, 1855)	Eumenini	Vespidae	25 km NE Tsetserleg	Mongolia	2004-07-23	J. Halada	OLML	J. Gusenleitner	prep.
PsKa5	2.17	2.17	0.7	1.63	30				0.322581	PsKa5	cf. rueppelli Kinzelbach, 1971	Deltoxenos gen. nov.	Xenidae	F	Katamenes tauricus (Saussure, 1855)	Eumenini	Vespidae	25 km NE Tsetserleg	Mongolia	2004-07-23	J. Halada	OLML	J. Gusenleitner	prep.
PsPh1	2.08	1.6	0.73	1.35	30				0.350962	PsPh1	cf. rueppelli Kinzelbach, 1971	Deltoxenos gen. nov.	Xenidae	F	Phimenes fulvipenne (Smith, 1857)	Eumenini	Vespidae	Deupasar, Kul-Kul, garden of hotel, Bali isl.	Indonesia	1994-02-28	J. Oehlke	J. Straka	J. Gusenleitner	prep.
PsKa1	1.98	1.74	0.68	1.46	30	present	about 18		0.343434	PsKa1	cf. rueppelli Kinzelbach, 1971	Deltoxenos gen. nov.	Xenidae	F	Katamenes tauricus (Saussure, 1855)	Eumenini	Vespidae	Arvaykheer, 137km NE, Övörkhangay prov.	Mongolia	2004-07-25	J. Straka	J. Straka	J. Straka	prep.
PsDe27a	1.48	1.24	0.56	1.06					0.378378	PsDe27	cf. rueppelli Kinzelbach, 1971	Deltoxenos gen. nov.	Xenidae	F	Delta sp.	Eumenini	Vespidae	Naiharn, Phuket Island	Thailand	2018-02-05	J.Halada	J. Straka	J. Straka	prep.
PsDe28	1.46	1.18	0.52	1.08	40				0.356164	PsDe28	cf. rueppelli Kinzelbach, 1971	Deltoxenos gen. nov.	Xenidae	F	Delta sp.	Eumenini	Vespidae	Naiharn, Phuket Island	Thailand	2018-02-05	J.Halada	J. Straka	J. Straka	prep.
PsDe29	1.36	1.12	0.56	0.98	40				0.411765	PsDe29	cf. rueppelli Kinzelbach, 1971	Deltoxenos gen. nov.	Xenidae	F	Delta sp.	Eumenini	Vespidae	Naiharn, Phuket Island	Thailand	2018-02-05	J.Halada	J. Straka	J. Straka	prep.
PsDe31a	1.66	1.44	0.58	1.3	30				0.349398	PsDe31	cf. rueppelli Kinzelbach, 1971	Deltoxenos gen. nov.	Xenidae	F	Delta sp.	Eumenini	Vespidae	Naiharn, Phuket Island	Thailand	2018-02-05	J.Halada	J. Straka	J. Straka	prep.
PsDe31b	1.62	1.26	0.66	1.16	35				0.407407	PsDe31	cf. rueppelli Kinzelbach, 1971	Deltoxenos gen. nov.	Xenidae	F	Delta sp.	Eumenini	Vespidae	Naiharn, Phuket Island	Thailand	2018-02-05	J.Halada	J. Straka	J. Straka	prep.
PsPa1a	1.5	1.16	0.56	0.92	45				0.373333	PsPa1	cf. rueppelli Kinzelbach, 1971	Deltoxenos gen. nov.	Xenidae	F	Pareumenes quadrispinosus (Saussure, 1855)	Eumenini	Vespidae	Hoa-binh	Vietnam	1986-06-09	J.Macek	NMPC	J. Macek	prep.
PsPa1b	1.44	1.18	0.48	0.86	45				0.333333	PsPa1b	cf. rueppelli Kinzelbach, 1971	Deltoxenos gen. nov.	Xenidae	F	Pareumenes quadrispinosus (Saussure, 1855)	Eumenini	Vespidae	Hoa-binh	Vietnam	1986-06-09	J.Macek	NMPC	J. Macek	prep.
PsGr1	1.52	1.16	0.58	1	40				0.381579	PsGr1	cf. rueppelli Kinzelbach, 1971	Deltoxenos gen. nov.	Xenidae	F	Anterhynchium grandidieri (Saussure, 1890)	Eumenini	Vespidae	Morandava, Tulear Prov.	Madagascar	1985-02-22	John Wenzel	KUNHM		prep.
PsRg1	2.67	2.27	0.9	1.43	30				0.337079	PsRg1	cf. rueppelli Kinzelbach, 1971	Deltoxenos gen. nov.	Xenidae	F	Delta regina (Saussure, 1852)	Eumenini	Vespidae	Mt. D´Ambre, Ambohitra Forest Preserve, Diego Suarez Prov.	Madagascar	1986-11-16	John Wenzel	KUNHM		prep.
PsDe12	1.48	1.2	0.56	1.08					0.378378	PsDe12	cf. rueppelli Kinzelbach, 1971	Deltoxenos gen. nov.	Xenidae	F	Delta phthisicum (Gerstäcker, 1857)	Eumenini	Vespidae	100 km W Solwezi	Zambia	2005-11-10	M. Halada	OLML	J. Gusenleitner	prep.
PsDe17	2.83	2.43	0.8	1.83	30				0.282686	PsDe17	cf. rueppelli Kinzelbach, 1971	Deltoxenos gen. nov.	Xenidae	F	Delta emarginatum (Linnaeus, 1758)	Eumenini	Vespidae	150 km S Mwinilunga	Zambia	2008-11-02	M. Halada	OLML	J. Gusenleitner	prep.
PsDe18	2.5	2.35	0.9	1.78					0.36	PsDe18	cf. rueppelli Kinzelbach, 1971	Deltoxenos gen. nov.	Xenidae	F	Delta emarginatum (Linnaeus, 1758)	Eumenini	Vespidae	150 km S Mwinilunga	Zambia	2008-11-02	M. Halada	OLML	J. Gusenleitner	prep.
PsHo2	1.62	1.42	0.62	1.22					0.382716	PsHo2	cf. rueppelli Kinzelbach, 1971	Deltoxenos gen. nov.	Xenidae	F	Delta hottentotum hottentotum (Saussure, 1852)	Eumenini	Vespidae	Taita Hills, Voi river	Kenya	2007-04-14	M. Halada	OLML	J. Gusenleitner	prep.
PsHo3	1.86	1.62	0.66	1.3					0.354839	PsHo3	cf. rueppelli Kinzelbach, 1971	Deltoxenos gen. nov.	Xenidae	F	Delta hottentotum hottentotum (Saussure, 1852)	Eumenini	Vespidae	Taita Hills, Voi river	Kenya	2007-04-14	M. Halada	OLML	J. Gusenleitner	prep.
PsHo4	1.6	1.46	0.62	1.28					0.3875	PsHo4	cf. rueppelli Kinzelbach, 1971	Deltoxenos gen. nov.	Xenidae	F	Delta hottentotum hottentotum (Saussure, 1852)	Eumenini	Vespidae	100 km W Solwezi	Zambia	2005-11-10	M. Halada	OLML	J. Gusenleitner	prep.
PsLp3	1.68	1.46	0.6	1.26					0.357143	PsLp3	cf. rueppelli Kinzelbach, 1971	Deltoxenos gen. nov.	Xenidae	F	Delta lepeletierii lepeletierii (Saussure, 1852)	Eumenini	Vespidae	Taita Hills, Voi river	Kenya	2007-04-14	M. Halada	OLML	J. Gusenleitner	prep.
PsKa3	1.9	1.68	0.68	1.44					0.357895	PsKa3	cf. rueppelli Kinzelbach, 1971	Deltoxenos gen. nov.	Xenidae	F	Katamenes tauricus (Saussure, 1855)	Eumenini	Vespidae	90 km NE Tsetserleg, Arkhangay prov.	Mongolia	2004-07-24	M. Kadlecová	OLML	J. Gusenleitner	prep.
PsFl3a	1.75	1.58	0.68	1.28	35				0.388571	PsFl3	cf. rueppelli Kinzelbach, 1971	Deltoxenos gen. nov.	Xenidae	F	Phimenes flavopictum (Blanchard, 1845)	Eumenini	Vespidae	Sulya, Medikeri, Karnataka	India	2005-05-08	Ma. Halada	OLML	J. Gusenleitner	prep.
PsFl3b	1.73	1.48	0.68	1.23	35				0.393064	PsFl3	cf. rueppelli Kinzelbach, 1971	Deltoxenos gen. nov.	Xenidae	F	Phimenes flavopictum (Blanchard, 1845)	Eumenini	Vespidae	Sulya, Medikeri, Karnataka	India	2005-05-08	Ma. Halada	OLML	J. Gusenleitner	prep.
PsKa2	1.63	1.5	0.67	1.33					0.411043	PsKa2	cf. rueppelli Kinzelbach, 1971	Deltoxenos gen. nov.	Xenidae	F	Katamenes flavigularis (Bluethgen, 1951)	Eumenini	Vespidae	Konya, Sille	Turkey	1978-06-08	Max. Schwarz	OLML	J. Gusenleitner	prep.
PsLp2	1.78	1.66	0.56	1.22					0.314607	PsLp2	cf. rueppelli Kinzelbach, 1971	Deltoxenos gen. nov.	Xenidae	F	Delta lepeletierii lepeletierii (Saussure, 1852)	Eumenini	Vespidae	Voi (Tsavo) env.	Kenya	1996-11-18	Mi. Halada	OLML	J. Gusenleitner	prep.	8.-18.xi.1996
PsInd1	2.25	1.78	0.7	1.48	40				0.311111	PsIND1	cf. rueppelli Kinzelbach, 1971	Deltoxenos gen. nov.	Xenidae	F	Delta pyriforme miraculum Gusenleitner, 2008	Eumenini	Vespidae	Yamdena isl. 20km NE Soumiaki, Tanimbar isles	Indonesia	2007-04-15	Obořil	J. Straka	J. Straka	prep.	iv. 2007
PsMr2	2.5	2	0.73	1.57	25				0.292	PsMr2	cf. rueppelli Kinzelbach, 1971	Deltoxenos gen. nov.	Xenidae	F	Delta pyriforme miraculum Gusenleitner, 2008	Eumenini	Vespidae	20 km NE of Saumlaki, Yamdena is., Tanimbar Isl.	Indonesia	2007-04-15	Obořil	OLML	J. Gusenleitner	prep.
PsDe4	2.06	1.9	0.78	1.66	30	more than 28	about 23		0.378641	PsDe4	cf. rueppelli Kinzelbach, 1971	Deltoxenos gen. nov.	Xenidae	F	Delta unguiculatum (Villers, 1789)	Eumenini	Vespidae	Akcali, 35km S Hakkari, Hakkari prov.	Turkey	2010-06-21	P. Tyrner	J. Straka	J. Straka	prep.
PsCo1	1.66	1.46	0.64	1.28					0.385542	PsCo1	cf. rueppelli Kinzelbach, 1971	Deltoxenos gen. nov.	Xenidae	F	Delta conoideum (Gmelin, 1790)	Eumenini	Vespidae	Rayong Prov.	Thailand	1969-06-29	Pakorn Trakarn	CUMNH	D. Benda	prep.
PsCo2a	1.84	1.58	0.64	1.26					0.347826	PsCo2	cf. rueppelli Kinzelbach, 1971	Deltoxenos gen. nov.	Xenidae	F	Delta conoideum (Gmelin, 1790)	Eumenini	Vespidae	Ayutthaya Prov.	Thailand	1970-07-19	Pornvapa	CUMNH	D. Benda	prep.
PsCo2b	1.74	1.44	0.6	1.22	45–50				0.344828	PsCo2	cf. rueppelli Kinzelbach, 1971	Deltoxenos gen. nov.	Xenidae	F	Delta conoideum (Gmelin, 1790)	Eumenini	Vespidae	Ayutthaya Prov.	Thailand	1970-07-19	Pornvapa	CUMNH	D. Benda	prep.
PsFl1	2.13	1.9	0.68	1.48	35				0.319249	PsFl1	cf. rueppelli Kinzelbach, 1971	Deltoxenos gen. nov.	Xenidae	F	Phimenes flavopictum (Blanchard, 1845)	Eumenini	Vespidae	Puttalam district, N. W. Province	Ceylon	1958-05-03	R. Pereza	KUNHM	J. Vecht	prep.
PsMr3a	2.23	1.83	0.78	1.53					0.349776	PsMr3	cf. rueppelli Kinzelbach, 1971	Deltoxenos gen. nov.	Xenidae	F	Delta pyriforme miraculum Gusenleitner, 2008	Eumenini	Vespidae	21 km N of Saumlaki, Yamdena, Tanimbar Isl.	Indonesia	2005-12-11	S. Jakl	J. Straka	D. Benda	prep.	xii.2015
PsMr3b	2.17	1.83	0.77	1.5					0.354839	PsMr3	cf. rueppelli Kinzelbach, 1971	Deltoxenos gen. nov.	Xenidae	F	Delta pyriforme miraculum Gusenleitner, 2008	Eumenini	Vespidae	21 km N of Saumlaki, Yamdena, Tanimbar Isl.	Indonesia	2005-12-11	S. Jakl	J. Straka	D. Benda	prep.	xii.2015
PsPh2a	1.54	1.3	0.6	1.16	45				0.38961	PsPh2	cf. rueppelli Kinzelbach, 1971	Deltoxenos gen. nov.	Xenidae	F	Phimenes sp.	Eumenini	Vespidae	Harau Valley, Payakumbuh area, West Sumatra	Indonesia	2000-03-15	S. Jakl	J. Straka	D. Benda	prep.	iii.2000
PsPh2b	1.52	1.26	0.6	1.1	35				0.394737	PsPh2	cf. rueppelli Kinzelbach, 1971	Deltoxenos gen. nov.	Xenidae	F	Phimenes sp.	Eumenini	Vespidae	Harau Valley, Payakumbuh area, West Sumatra	Indonesia	2000-03-15	S. Jakl	J. Straka	D. Benda	prep.	iii.2000
PsPy1a	2.28	1.93	0.68	1.58	25–30				0.298246	PsPy1	cf. rueppelli Kinzelbach, 1971	Deltoxenos gen. nov.	Xenidae	F	Delta pyriforme (Fabricius, 1775)	Eumenini	Vespidae	Bangkok Prov., Chulalongkorn University	Thailand	1968-02-10	Somchai	CUMNH	D. Benda	prep.
PsPy1b	2.18	1.98	0.73	1.65	25–30				0.334862	PsPy1	cf. rueppelli Kinzelbach, 1971	Deltoxenos gen. nov.	Xenidae	F	Delta pyriforme (Fabricius, 1775)	Eumenini	Vespidae	Bangkok Prov., Chulalongkorn University	Thailand	1968-02-10	Somchai	CUMNH	D. Benda	prep.
PsId1	1.62	1.42	0.62	1.16	30				0.382716	PsId1	cf. rueppelli Kinzelbach, 1971	Deltoxenos gen. nov.	Xenidae	F	Phimenes indosinensis (Vecht, 1959)	Eumenini	Vespidae	Nam Cattien res., Dong Nai prov.	Vietnam	1989-11-18	T. Soldán	OLML	J. Gusenleitner	prep.	6.-18.xi.1989
PsFo1	1.8	1.48	0.62	1.3					0.344444	PsFo1	cf. rueppelli Kinzelbach, 1971	Deltoxenos gen. nov.	Xenidae	F	Delta lepeletierii formosum (Saussure, 1852)	Eumenini	Vespidae	Bukama env.	Kongo	1923-08-15		OLML	J. Gusenleitner	prep.	viii.1923
PsCo3	1.98	1.88	0.65	1.45	30–35				0.328283	PsCo3	cf. rueppelli Kinzelbach, 1971	Deltoxenos gen. nov.	Xenidae	F	Delta conoideum (Gmelin, 1790)	Eumenini	Vespidae	Bangkok Prov.	Thailand	1976-08-05		CUMNH	D. Benda	prep.
PsRe1	1.3	1.24	0.4	1.04					0.307692	PsRe1	lusitanicus (Luna de Carvalho, 1960)	Deltoxenos gen. nov.	Xenidae	F	Odynerus reniformis (Gmelin,1790)	Odynerini	Vespidae	Hvozd, PP Taramka	Czech Republic	2011-07-16	D. Benda	D. Benda	J. Straka	prep.
PsEu3	0.6	0.94								PsEu3	lusitanicus (Luna de Carvalho, 1960)	Deltoxenos gen. nov.	Xenidae	MP	Euodynerus notatus (Jurine, 1807)	Odynerini	Vespidae	Kopáč, insel	Slov. mer.	2005-05-31	J. Lukáš	J. Straka	J. Lukáš	prep.
PsAn1	1.16	1.04	0.42	0.88					0.362069	PsAn1	lusitanicus (Luna de Carvalho, 1960)	Deltoxenos gen. nov.	Xenidae	F	Ancistrocerus gazella (Panzer, 1789)	Odynerini	Vespidae	Klánovický les, Praha-Klánovice	Czech Republic	2009-08-08	J. Straka	J. Straka	J. Straka	prep.
PsAn16	1.2	1.22	0.44	1.06					0.366667	PsAn16	lusitanicus (Luna de Carvalho, 1960)	Deltoxenos gen. nov.	Xenidae	F	Ancistrocerus sp.	Odynerini	Vespidae	Arvaykheer, 137km NE, Övörkhangay prov.	Mongolia	2004-07-25	J. Straka	J. Straka	J. Straka	prep.
PsAn5a	1.06	0.9	0.4	0.74					0.377358	PsAn5a	lusitanicus (Luna de Carvalho, 1960)	Deltoxenos gen. nov.	Xenidae	F	Ancistrocerus trifasciatus (Müller, 1776)	Odynerini	Vespidae	Děčín env. , NPR Kaňon labe, DC Loubí	Czech Republic	2005-07-15	L. Blažej et P.Baňař	J. Straka	J. Straka	prep.
PsAn9	1.24	1	0.44	0.9					0.354839	PsAn9	lusitanicus (Luna de Carvalho, 1960)	Deltoxenos gen. nov.	Xenidae	F	Ancistrocerus trifasciatus (Müller, 1776)	Odynerini	Vespidae	České Budějovice, Záboří	Czech Republic	2009-08-01	M. Halada, Z.Halada	J. Straka	J. Straka	prep.
PsSy1	0.92	0.94	0.36	0.76					0.391304	PsSy1	lusitanicus (Luna de Carvalho, 1960)	Deltoxenos gen. nov.	Xenidae	F	Symmorphus debilitatus (Saussure, 1856)	Odynerini	Vespidae	Lothar; 2001. 8; KF 81	Switzerland	2001-08-28		J. Straka	J. Straka	prep.
DeCh1	1	1.1	0.4	0.86					0.4	DeCh1	minor Kifune & Maeta, 1978	Deltoxenos gen. nov.	Xenidae	F	Stenodynerus chinensis (Saussure, 1863)	Odynerini	Vespidae	Saitama Pref., Satte City	Japan	1997-09-10	K. Hara	Y. Nakase	T. Kifune	slide
PsFe4a	1.82	1.32	0.7	1.28					0.384615	PsFe4a	rueppelli Kinzelbach, 1971	Deltoxenos gen. nov.	Xenidae	F	Delta fenestrale (Saussure, 1852)	Eumenini	Vespidae	SE Bajil, Jabal Bura'A	Yemen	2017-03-22	D. Král	NMPC	D. Benda	prep.	19.-22.iii.2017
PsFe4b	1.74	1.38	0.74	1.36					0.425287	PsFe4b	rueppelli Kinzelbach, 1971	Deltoxenos gen. nov.	Xenidae	F	Delta fenestrale (Saussure, 1852)	Eumenini	Vespidae	SE Bajil, Jabal Bura'A	Yemen	2017-03-22	D. Král	NMPC	D. Benda	prep.	19.-22.iii.2017
PsDe2	0.9	1.44								PsDe2	rueppelli Kinzelbach, 1971	Deltoxenos gen. nov.	Xenidae	MP	Delta emarginatum (Linnaeus, 1758)	Eumenini	Vespidae	Morogoro 50km SW	Tanzania	2007-01-12	J. Halada	J. Straka	J. Straka	prep.
PsDe2a	1.64	1.34	0.66	1.16					0.402439	PsDe2	rueppelli Kinzelbach, 1971	Deltoxenos gen. nov.	Xenidae	F	Delta emarginatum (Linnaeus, 1758)	Eumenini	Vespidae	Morogoro 50km SW	Tanzania	2007-01-12	J. Halada	J. Straka	J. Straka	prep.
PsDe2b	1.54	1.3	0.66	1.14					0.428571	PsDe2	rueppelli Kinzelbach, 1971	Deltoxenos gen. nov.	Xenidae	F	Delta emarginatum (Linnaeus, 1758)	Eumenini	Vespidae	Morogoro 50km SW	Tanzania	2007-01-12	J. Halada	J. Straka	J. Straka	prep.
PsDe7a	1.62	1.38	0.68	1.24	40–45				0.419753	PsDe7	rueppelli Kinzelbach, 1971	Deltoxenos gen. nov.	Xenidae	F	Delta caffrum (Linnaeus, 1767)	Eumenini	Vespidae	Seeheim 10km W, Karas prov.	Namibia	2017-04-05	J. Halada	J. Straka	J. Straka	prep.
PsDe7b	1.56	1.34	0.6	1.18	30	more than 24	13	3	0.384615	PsDe7	rueppelli Kinzelbach, 1971	Deltoxenos gen. nov.	Xenidae	F	Delta caffrum (Linnaeus, 1767)	Eumenini	Vespidae	Seeheim 10km W, Karas prov.	Namibia	2017-04-05	J. Halada	J. Straka	J. Straka	prep.
PsFe3	1.78	1.66	0.68	1.4					0.382022	PsFe3	rueppelli Kinzelbach, 1971	Deltoxenos gen. nov.	Xenidae	F	Delta fenestrale (Saussure, 1852)	Eumenini	Vespidae	E of Mwingi	Kenya	2007-05-14	M. Halada	OLML	J. Gusenleitner	prep.
PsFe1	2.07	1.87	0.77	1.53					0.371981	PsFe1	rueppelli Kinzelbach, 1971	Deltoxenos gen. nov.	Xenidae	F	Delta fenestrale (Saussure, 1852)	Eumenini	Vespidae	Voi (Tsavo) env.	Kenya	1996-11-18	Mi. Halada	OLML	J. Gusenleitner	prep.	8.-18.xi.1996
EIme1	1.34	1.54	0.46	1.24	40				0.343284	EIme1	auripedis (Pierce, 1911a)	Eupathocera Pierce, 1908, stat. restit.	Xenidae	F	Isodontia mexicana (Saussure, 1867)	Sphecini	Sphecidae	Onego, Pendleton Co. , West Virginia state	USA	2009-09-23	J. Whitaker	J. Straka	S. W. Droege	prep.
EuAm13a	0.72	0.9								EuAm13a	cf. inclusa (Oliveira & Kogan, 1963)	Eupathocera Pierce, 1908, stat. restit.	Xenidae	MP	Ammophila gracilis Lepeletier, 1845	Ammophilini	Sphecidae	La Ciénega, Catamarca	Argentina		Fritz	AMNH		prep.	II. 1986
EuAm13b	0.68	0.82								EuAm13b	cf. inclusa (Oliveira & Kogan, 1963)	Eupathocera Pierce, 1908, stat. restit.	Xenidae	MP	Ammophila gracilis Lepeletier, 1845	Ammophilini	Sphecidae	La Ciénega, Catamarca	Argentina		Fritz	AMNH		prep.	II. 1986
EuAm4	1.08	1.04	0.42	0.84	40	more than 26	22		0.388889	EuAm4	cf. inclusa (Oliveira & Kogan, 1963)	Eupathocera Pierce, 1908, stat. restit.	Xenidae	F	Ammophila gracilis Lepeletier, 1845	Ammophilini	Sphecidae	Hualfin 25km NE, ruta 40	Argentina	2010-02-09	M. Halada	J. Straka	J. Straka	prep.
PaNa1	1.3	1.12	0.42	0.9	50				0.323077	PsNa1	cf. insularis (Kifune, 1983)	Eupathocera Pierce, 1908, stat. restit.	Xenidae	F	Pachodynerus nasidens (Latreille, 1812)	Odynerini	Vespidae	Jalpan de Serra,Queretaro	Mexico	1988-08-28	D. Yanega	KUNHM		prep.
PsNa1	1.42	1.12	0.48	0.96					0.338028	PsNa1	cf. insularis (Kifune, 1983)	Eupathocera Pierce, 1908, stat. restit.	Xenidae	F	Pachodynerus nasidens (Latreille, 1812)	Odynerini	Vespidae	Jalpan de Serra,Queretaro	Mexico	1988-08-28	D. Yanega	KUNHM		prep.
PsNs1	1.32	1.24	0.46	1					0.348485	PsNs1	cf. insularis (Kifune, 1983)	Eupathocera Pierce, 1908, stat. restit.	Xenidae	F	Pachodynerus nasidens (Latreille, 1812)	Odynerini	Vespidae	Chietla, Pue.	Mexico	1962-07-23	H. Millitron	CNC		prep.
PsPr2	1.4	1.2	0.5	1.02					0.357143	PsPr2	cf. insularis (Kifune, 1983)	Eupathocera Pierce, 1908, stat. restit.	Xenidae	F	Pachodynerus praecox (Saussure, 1855)	Odynerini	Vespidae	Cuautla, Mor.	Mexico	1962-07-22	H. Millitron	CNC		prep.
PsPr3	1.16	1.02	0.46	0.86					0.396552	PsPr3	cf. insularis (Kifune, 1983)	Eupathocera Pierce, 1908, stat. restit.	Xenidae	F	Pachodynerus praecox (Saussure, 1855)	Odynerini	Vespidae	N. Mazatlan, Sin.	Mexico	1964-08-07	J. Martin	CNC		prep.
PsGu1a	1.32	1.08	0.5	0.96					0.378788	PsGu1a	cf. insularis (Kifune, 1983)	Eupathocera Pierce, 1908, stat. restit.	Xenidae	F	Pachodynerus guadulpensis (Saussure, 1853)	Odynerini	Vespidae	20 km SE from Cororo, San Pedro prov.	Paraguay	2008-02-07	M. Kadlecová	OLML	J. Gusenleitner	prep.
PsGu1b	1.26	1.16	0.5	1					0.396825	PsGu1b	cf. insularis (Kifune, 1983)	Eupathocera Pierce, 1908, stat. restit.	Xenidae	F	Pachodynerus guadulpensis (Saussure, 1853)	Odynerini	Vespidae	20 km SE from Cororo, San Pedro prov.	Paraguay	2008-02-07	M. Kadlecová	OLML	J. Gusenleitner	prep.
PsAg1	1.36	1.22	0.5	1.06					0.367647	PsAg1	cf. insularis (Kifune, 1983)	Eupathocera Pierce, 1908, stat. restit.	Xenidae	F	Pachodynerus argentinus (Saussure, 1870)	Odynerini	Vespidae	N of Ascochinga, N Cordoba	Argentina	2012-01-08	Ma. Halada	OLML	J. Gusenleitner	prep.
PsNa2	1.16	1.06	0.42	0.86					0.362069	PsNa2	cf. insularis (Kifune, 1983)	Eupathocera Pierce, 1908, stat. restit.	Xenidae	F	Pachodynerus nasidens (Latreille, 1812)	Odynerini	Vespidae	La Trinitaria, Chiapas	Mexico	1993-04-19	R. W. Brooks	KUNHM		prep.
PsEr6a	1.22	1.18	0.44	0.96					0.360656	PsEr6	erynnidis (Pierce, 1911)	Eupathocera Pierce, 1908, stat. restit.	Xenidae	F	Pachodynerus erynnis (Lepeletier, 1941)	Odynerini	Vespidae	Westgate, Volusia, Colorado	USA	1962-03-12	J. Brimley	CNC	M. Buck	prep.
PsEr6b	1.32	1.1	0.48	0.94					0.363636	PsEr6b	erynnidis (Pierce, 1911)	Eupathocera Pierce, 1908, stat. restit.	Xenidae	F	Pachodynerus erynnis (Lepeletier, 1941)	Odynerini	Vespidae	Westgate, Volusia, Colorado	USA	1962-03-12	J. Brimley	CNC	M. Buck	prep.
PsEr5	1.12	1.06	0.42	0.86					0.375	PsEr5	erynnidis (Pierce, 1911)	Eupathocera Pierce, 1908, stat. restit.	Xenidae	F	Pachodynerus erynnis (Lepeletier, 1941)	Odynerini	Vespidae	Homestand, Florida	USA	1952-04-27	L. Kelton	CNC		prep.
PsEr3	1.2	1.06	0.44	0.94					0.366667	PsEr3	erynnidis (Pierce, 1911)	Eupathocera Pierce, 1908, stat. restit.	Xenidae	F	Pachodynerus erynnis (Lepeletier, 1941)	Odynerini	Vespidae	Everglades, Florida	USA	1963-04-01	W. Mason	CNC		prep.
EuAr2	1.7	1.52	0.6	1.34	45	more than 60	16?		0.352941	EuAr2	fuliginosi (Brethes, 1923)	Eupathocera Pierce, 1908, stat. restit.	Xenidae	F	Sphex argentinus Taschenberg 1869	Sphecini	Sphecidae	Catamarco, Punta Balasto	Argentina		Arriagada	AMNH		prep.	I. 1997
EuAm17	1.02	0.88	0.42	0.74	55	more than 20	10?	5?	0.411765	EuAm17	luctuosae Pierce, 1911	Eupathocera Pierce, 1908, stat. restit.	Xenidae	F	Ammophila sp.	Ammophilini	Sphecidae	Cochise, Arizona	USA	2008-08-21	J. G. Rozen	AMNH		prep.
PsZe2	1.78	1.78	0.6	1.45					0.337079	PsZe2	sp.	Eupathocera Pierce, 1908, stat. restit.	Xenidae	F	Zethus brasiliensis fuscatus R.Bohart & Stange, 1965	Zethini	Vespidae	35 km S of Roura, Relais de Patawa	French Guiana	2000-07-16	Ji. Kadlec	OLML	J. Gusenleitner	prep.	16.vi.-16.vii.2000
PsZe3	2.03	1.83	0.63	1.4					0.310345	PsZe3	sp.	Eupathocera Pierce, 1908, stat. restit.	Xenidae	F	Zethus brasiliensis fuscatus R.Bohart & Stange, 1965	Zethini	Vespidae	NE Mount de Kaw Fourgassie	French Guiana	2006-08-05	M. Snížek	OLML	J. Gusenleitner	prep.
PsZe1	1.8	1.74	0.62	1.38	30	more than 60	? Indistinct	5–6	0.344444	PsZe1	sp.	Eupathocera Pierce, 1908, stat. restit.	Xenidae	F	Zethus sp.	Zethini	Vespidae	Roura, Cayenne, Guyana	French Guiana	2015-10-18	Naoki Ogawa	Y. Nakase	J. Straka	prep.	6.-18.x.2015
Pasp7	1.96	1.88	0.66	1.5	50				0.336735	Pasp7	westwoodi (Templeton, 1841)	Eupathocera Pierce, 1908, stat. restit.	Xenidae	F	Tachytes sp.	Larrini	Crabronidae	Durango, Dro.	Mexico	1964-08-01	J. McAlpine	CNC		prep.
EsPe1	2.47	2.5	0.7	1.93	35	more than 82	11?	5	0.283401	ESpe1	westwoodi (Templeton, 1841)	Eupathocera Pierce, 1908, stat. restit.	Xenidae	F	Sphex pensylvanicus Linnaeus, 1763	Sphecini	Sphecidae	Dorchester Co. , Maryland state	USA	2009-10-05	S. W. Droege	J. Straka	S. W. Droege	prep.
PsMb3										PsMb3	bishoppi (Pierce, 1909)	Leionotoxenos Pierce, 1909, stat. restit.	Xenidae	F	Monobia quadridens (Linnaeus, 1763)	Odynerini	Vespidae	Wilkes-Barre, Pennsylvania	USA	1981-08-02	Max. Schwarz	OLML	J. Gusenleitner	prep.
PsQu2a	1.68	1.34	0.62	1.16	45	present	20	6–7	0.369048	PsQu2a	bishoppi (Pierce, 1909)	Leionotoxenos Pierce, 1909, stat. restit.	Xenidae	F	Monobia quadridens (Linnaeus, 1763)	Odynerini	Vespidae	Lawrence, Dauglas Co., Kansas	USA	1984-09-03	R. Brooks, Ch. Michener	KUNHM		prep.
PsQu2b	1.6	1.36	0.68	1.16					0.425	PsQu2b	bishoppi (Pierce, 1909)	Leionotoxenos Pierce, 1909, stat. restit.	Xenidae	F	Monobia quadridens (Linnaeus, 1763)	Odynerini	Vespidae	Lawrence, Dauglas Co., Kansas	USA	1984-09-03	R. Brooks, Ch. Michener	KUNHM		prep.
PsMo3	1.68	1.66	0.56	1.4					0.333333	PsMo3	cf. vigili (Brèthes, 1923)	Leionotoxenos Pierce, 1909, stat. restit.	Xenidae	F	Montezumia infernalis (Spinola, 1851)	Odynerini	Vespidae	120 km NEE Concepción, Concepción prov.	Paraguay	2008-02-02	J. Halada	OLML	J. Gusenleitner	prep.
PsMo6	1.6	1.66	0.58	1.34	45				0.3625	PsMo6	cf. vigili (Brèthes, 1923)	Leionotoxenos Pierce, 1909, stat. restit.	Xenidae	F	Montezumia infernalis (Spinola, 1851)	Odynerini	Vespidae	50 km SWW P.J. Cabalero, Amombay prov.	Paraguay	2008-02-06	M. Kadlecová	OLML	J. Gusenleitner	prep.
PsMo1	1.7	1.68	0.62	1.44	40	more than 26	10?		0.364706	PsMo1	cf. vigili (Brèthes, 1923)	Leionotoxenos Pierce, 1909, stat. restit.	Xenidae	F	Montezumia sp.	Odynerini	Vespidae	La Rosada, Paraguarí 22 km NW	Paraguay	2007-02-10	S. Cardinal	J. Straka	J. Straka	prep.		COI
PsVf1	1.46	1.38	0.52	1.08	40				0.356164	PsVf1	prolificum Teson and Remes Lenicov, 1979	Leionotoxenos Pierce, 1909, stat. restit.	Xenidae	F	Hypodynerus vespiformis (Haliday, 1837)	Odynerini	Vespidae	El Bolson, Rio Negre	Argentina		J. Foester	KUNHM		prep.
PsspX	0.9	0.86	0.4	0.74	55	more than 24	?		0.444444	PsspX	sp.	Leionotoxenos Pierce, 1909, stat. restit.	Xenidae	F	Stenodynerus sp.	Odynerini	Vespidae	Highway 80, N of Rodeo, New Mexico	USA	2007-08-12	J. Skevington	CNC		prep.
PsAn3	0.6	1.04								PsAn3	sp.	Leionotoxenos Pierce, 1909, stat. restit.	Xenidae	MP	Ancistrocerus pilosus (Saussure, 1856)	Odynerini	Vespidae	Pasaje E	Ecuador	2011-01-17	M. Halada	J. Straka	J. Straka	prep.
Pssp20	0.88	0.72	0.4	0.62	40	more than 12	present	5–6	0.454545	Pssp20	sp.	Leionotoxenos Pierce, 1909, stat. restit.	Xenidae	F	Parancistrocerus sp.	Odynerini	Vespidae	Huachuca Mts. , Miller Canyon, Arizona	USA	2000-08-17	R. W. Brooks	KUNHM		prep.
Pssp34	0.92	0.86	0.38	0.74					0.413043	Pssp34	sp.	Leionotoxenos Pierce, 1909, stat. restit.	Xenidae	F	gen. sp.	Odynerini	Vespidae	Coronado Natl Forest, Cochise Co. , Arizona	USA	2000-08-26	R. W. Brooks	KUNHM		prep.
Pssp14	0.48	0.88								Pssp14	sp.	Leionotoxenos Pierce, 1909, stat. restit.	Xenidae	MP	Stenodynerus sp.	Odynerini	Vespidae	Portal, Cochise Co. , Arizona	USA	2000-08-24	T. Ricketts	KUNHM		prep.
PsMo5	1.24	0.94	0.54	0.84	50				0.435484	PsMo5	vigili (Brèthes, 1923)	Leionotoxenos Pierce, 1909, stat. restit.	Xenidae	F	Montezumia sp.	Odynerini	Vespidae	60 km SE Maturin, Monagas	Venezuela	1958-07-01	A. Menke	OLML	R.R. Snelling	prep.
MaFl1a	1.725	1.75	0.6	1.35					0.347826	MaFl1a	cf. piercei Schultze, 1925	Macroxenos Schultze, 1925, stat. restit.	Xenidae	F	Anterhynchium flavomarginatum (Smith, 1852)	Odynerini	Vespidae	Oshima Is., Fukni	Japan	1973-07-19	H. Sasa	Y. Nakase	D. Benda	slide
MaFl1b	1.75	destroyed	0.575	1.375					0.328571	MaFl1b	cf. piercei Schultze, 1925	Macroxenos Schultze, 1925, stat. restit.	Xenidae	F	Anterhynchium flavomarginatum (Smith, 1852)	Odynerini	Vespidae	Oshima Is., Fukni	Japan	1973-07-19	H. Sasa	Y. Nakase	D. Benda	slide
PsAr2	1.82	1.9	0.62	1.42	30	present	41	8	0.340659	PsAr2	cf. piercei Schultze, 1925	Macroxenos Schultze, 1925, stat. restit.	Xenidae	F	Anterhynchium flavomarginatum (Smith, 1852)	Odynerini	Vespidae	Iriomote Is., Okinawa Pref.	Japan	2015-07-07	Naoki Ogawa	Y. Nakase	J. Straka	prep.
MaFl2	1.65	1.75	0.55	1.325					0.333333	MaFl2	cf. piercei Schultze, 1925	Macroxenos Schultze, 1925, stat. restit.	Xenidae	F	Anterhynchium flavomarginatum (Smith, 1852)	Odynerini	Vespidae	Kochi Univ., Monobe, Kochi	Japan	1995-07-22	R. Arakawa	Y. Nakase	D. Benda	slide
MaFl3a	destroyed	1.7	destroyed	1.35						MaFl3a	cf. piercei Schultze, 1925	Macroxenos Schultze, 1925, stat. restit.	Xenidae	F	Anterhynchium flavomarginatum (Smith, 1852)	Odynerini	Vespidae	Kochi Univ., Monobe, Kochi	Japan	1995-07-28	R. Arakawa	Y. Nakase	D. Benda	slide
MaFl3b	1.625	1.625	0.625	1.225					0.384615	MaFl3b	cf. piercei Schultze, 1925	Macroxenos Schultze, 1925, stat. restit.	Xenidae	F	Anterhynchium flavomarginatum (Smith, 1852)	Odynerini	Vespidae	Kochi Univ., Monobe, Kochi	Japan	1995-07-28	R. Arakawa	Y. Nakase	D. Benda	slide
MaFl3c	1.725	1.7	0.6	1.275					0.347826	MaFl3c	cf. piercei Schultze, 1925	Macroxenos Schultze, 1925, stat. restit.	Xenidae	F	Anterhynchium flavomarginatum (Smith, 1852)	Odynerini	Vespidae	Kochi Univ., Monobe, Kochi	Japan	1995-07-28	R. Arakawa	Y. Nakase	D. Benda	slide
MaNi1	1.575	1.55	0.5	1.075					0.31746	MaNi1	cf. piercei Schultze, 1925	Macroxenos Schultze, 1925, stat. restit.	Xenidae	F	Euodynerus nipanicus (Schulthess 1908)	Odynerini	Vespidae	Fukuoa City, Jyounan-Ku	Japan	1997-06-29	T. Kifune	Y. Nakase	D. Benda	slide
MaQu1	1.775	1.8	0.6	1.35					0.338028	MaQu1	cf. piercei Schultze, 1925	Macroxenos Schultze, 1925, stat. restit.	Xenidae	F	Rhynchium quinquecinctum (Fabricius 1787)	Odynerini	Vespidae	Mt. Kinshou, Ogawa, Saitama Pref. Hiki	Japan	1997-08-23	T. Nambu	Y. Nakase	D. Benda	slide
MaFl4	1.45	1.475	0.525	1.15					0.362069	MaFl4	cf. piercei Schultze, 1925	Macroxenos Schultze, 1925, stat. restit.	Xenidae	F	Anterhynchium flavomarginatum (Smith, 1852)	Odynerini	Vespidae	Takakura, Tsurugashima, Saitama, Honshu	Japan	1986-08-03	T. Nambu	Y. Nakase	D. Benda	slide
Pssp60	0.88	0.8	0.42	0.76	35	more than 42	14	5–6	0.477273	Pssp60	sp.	Macroxenos Schultze, 1925, stat. restit.	Xenidae	F	gen. sp.	Odynerini	Vespidae	Eromanga - Noccundra, Queensland	Australia	1999-01-09	C. Lambkins, N. Power	CNC	J. Straka	prep.	2.-9.i.1999
Pssp62	0.84	0.64	0.36	0.56	35				0.428571	Pssp62	sp.	Macroxenos Schultze, 1925, stat. restit.	Xenidae	F	gen. sp.	Odynerini	Vespidae	Eromanga - Noccundra, Queensland	Australia	1999-01-09	C. Lambkins, N. Power	CNC	J. Straka	prep.	2.-9.i.1999
Pssp63	0.8	0.82	0.42	0.72	30				0.525	Pssp63	sp.	Macroxenos Schultze, 1925, stat. restit.	Xenidae	F	gen. sp.	Odynerini	Vespidae	Eromanga - Noccundra, Queensland	Australia	1999-01-09	C. Lambkins, N. Power	CNC	J. Straka	prep.	2.-9.i.1999
XVs4	2.075	2.05	0.625	1.7					0.301205	XVs4	vespularum Kifune & Maeta, 1975	Nipponoxenos (Kifune & Maeta, 1975), stat. nov.	Xenidae	F	Vespula shidai (Ishikawa, Sk. Yamanne & Wagner, 1980)	Vespulini	Vespidae	Saitama, Honshu	Japan	1974-06-01	T. Nambu	Y. Nakase	T. Kifune	slide
XVs3	2	1.76	0.64	1.52	60	present	present	?	0.32	XVs3	vespularum Kifune & Maeta, 1975	Nipponoxenos (Kifune & Maeta, 1975), stat. nov.	Xenidae	F	Vespula shidai (Ishikawa, Sk. Yamanne & Wagner, 1980)	Vespulini	Vespidae	Higashishirakawa, Gifu Pref.	Japan	2008-11-16	Y. Nakase	Y. Nakase	Y. Nakase	prep.
PrPa5	1.68	1.82	0.56	1.22	75	present	?	present	0.333333	PrPa5	brachypterus Ogloblin, 1923	Paragioxenos Ogloblin, 1923	Xenidae	F	Paragia cf. decipiens Shuckard, 1838	Masarini	Vespidae	Gawler env.	Australia		0dewahn	NMPC	A. Ogloblin	prep.
PaHo9	1.9	2.08	0.58	1.55	35–40				0.305263	PaHo9	cf. beaumonti (Pasteels, 1951)	Paraxenos Saunders, 1872	Xenidae	F	Stizus marthae Handlirsch, 1892	Bembecini	Crabronidae	Fayoum	Egypt	1935-04-29	H. Priesner	OLML		prep.
PaHo8	1.4	1.3	0.52	0.98	45				0.371429	PaHo8	cf. hofenederi (Pasteels, 1956)	Paraxenos Saunders, 1872	Xenidae	F	Stizus sp.	Bembecini	Crabronidae	Bord el Kiffan	Algeria	1981-09-20	T. Soldán	OLML	D. Benda	prep.
PaBx3	1.32	1.68	0.44	1.4	30				0.333333	PaBx3	cf. hungaricus (Székessy, 1955)	Paraxenos Saunders, 1872	Xenidae	F	Bembix sp.	Bembicini	Crabronidae	Biatah, Umm Al Quain	UAE	2017-02-28	M. Halada	J. Straka	J. Straka	prep.
PaBx4a	1.18	1.32	0.46	1.2	35	18	25	16–18	0.389831	PaBx4a	cf. hungaricus (Székessy, 1955)	Paraxenos Saunders, 1872	Xenidae	F	Bembix sp.	Bembicini	Crabronidae	Biatah, Umm Al Quain	UAE	2017-02-28	M. Halada, B. Halada, L. Bíca	J. Straka	J. Straka	prep.
PaBx4b	1.22	1.46	0.4	1.22	45	27	21	12–16	0.327869	PaBx4b	cf. hungaricus (Székessy, 1955)	Paraxenos Saunders, 1872	Xenidae	F	Bembix sp.	Bembicini	Crabronidae	Biatah, Umm Al Quain	UAE	2017-02-28	M. Halada, B. Halada, L. Bíca	J. Straka	J. Straka	prep.
PaBx8	1.87	2.57	0.93	1.83	35				0.497326	PaBx8	cf. hungaricus (Székessy, 1955)	Paraxenos Saunders, 1872	Xenidae	F	Bembix sp.	Bembicini	Crabronidae	20 km E Ghobira, Kerman prov.	Iran	2010-06-05	Mi. Halada	OLML	D. Benda	prep.
PaEr8	0.62	0.9								PaEr8	erberi Saunders, 1872	Paraxenos Saunders, 1872	Xenidae	MP	Bembecinus tridens (Fabricius, 1781)	Bembecini	Crabronidae	Örkeny (puszta)	Hungaria	2006-07-08	J. Straka et J.Batelka	J. Straka	J. Straka	prep.
PaEr9	0.94	0.86	0.36	0.74	65	present	present	about 5 or more	0.382979	PaEr9	erberi Saunders, 1872	Paraxenos Saunders, 1872	Xenidae	F	Bembecinus tridens (Fabricius, 1781)	Bembecini	Crabronidae	Örkeny (puszta)	Hungaria	2006-07-08	J. Straka et J.Batelka	J. Straka	J. Straka	prep.
PaEr60										PaEr60	erberi Saunders, 1872	Paraxenos Saunders, 1872	Xenidae	F, MP	Bembecinus peregrinus (F. Smith, 1856)	Bembecini	Crabronidae	Kalamata, Pelopon.	Greece	1964-05-02	Max. Schwarz	OLML		prep.
PaRo3	1.56	1.98	0.52	1.58	30				0.333333	PaRo3	hungaricus (Székessy, 1955)	Paraxenos Saunders, 1872	Xenidae	F	Bembix rostrata (Linnaeus, 1758)	Bembicini	Crabronidae	Sassari 30km NW, West Sardinia/Sardegna	Italy	2013-05-19	J. Halada	J. Straka	J. Straka	prep.
PaRo36	1.7	2.23	0.6	1.75	35	more than 17	24	12	0.352941	PaRo36	hungaricus (Székessy, 1955)	Paraxenos Saunders, 1872	Xenidae	F	Bembix rostrata (Linnaeus, 1758)	Bembicini	Crabronidae	Van env., 20 km W	Turkey	1997-07-05	Ma. Halada	OLML	Ch. Schmid-Egger	prep.
PaBc14	1	0.8	0.32	0.66					0.32	PaBc14	sp.	Paraxenos Saunders, 1872	Xenidae	F	Bembecinus sp.	Bembecini	Crabronidae	Eromanga - Noccundra, Queensland	Australia	1999-01-09	C. Lambkins, N. Power	CNC	J. Straka	prep.	2.-9.i.1999
PaBc45	0.94	0.84	0.36	0.72	55	more than 28	24	about 5	0.382979	PaBc45	sp.	Paraxenos Saunders, 1872	Xenidae	F	Bembecinus sp.	Bembecini	Crabronidae	Wang Nok Aen env., sands	Thailand	2016-03-13	D. Benda	D. Benda	D. Benda	prep.	12.-13.iii.2016
PaBc8	1.44	1.1	0.46	0.9	50–55				0.319444	PaBc8	sp.	Paraxenos Saunders, 1872	Xenidae	F	Bembecinus sp.	Bembecini	Crabronidae	Bach Ma Nat. Park, Hue prov.	Vietnam	2012-04-18	E. Jendek	J. Straka	J. Straka	prep.
PaBc2	1.2	1.02	0.4	0.82					0.333333	PaBc2	sp.	Paraxenos Saunders, 1872	Xenidae	F	Bembecinus sp.	Bembecini	Crabronidae	Greytown 20km N, Kwazulu Natal prov.	RSA	2010-01-18	J. Halada	J. Straka	J. Straka	prep.
PaBc52	0.98	0.8	0.38	0.7	50				0.387755	PaBc52	sp.	Paraxenos Saunders, 1872	Xenidae	F	Bembecinus sp.	Bembecini	Crabronidae	Omorate 30km E, SNNPS state	Ethiopia	2016-04-11	J. Halada	J. Straka	J. Straka	prep.
PaBc7	1.32	1.3	0.4	1.02	45–50				0.30303	PaBc7	sp.	Paraxenos Saunders, 1872	Xenidae	F	Bembecinus quadristrigatus Arnold	Bembecini	Crabronidae	Usakos 1-5km E, Erongo prov.	Namibia	2014-03-14	J. Halada	J. Straka	J. Straka	prep.
PaBc13	1.14	0.96	0.34	0.74	55				0.298246	PaBc13	sp.	Paraxenos Saunders, 1872	Xenidae	F	Bembecinus sp.	Bembecini	Crabronidae	Ayer Puteh 7km NW, Terengganu prov.	Malaysia	1990-03-12	M. Sharkey	CNC	J. Straka	prep.	27.ii.-2.iii.1990
PsDa1	1.34	1.28	0.5	1.06	40	more than 35	about 21		0.373134	PsDa1	sp.	Pseudoxenos Saunders, 1872	Xenidae	F	Euodynerus dantici (Rossi, 1790)	Odynerini	Vespidae	Santa Marinella, near river	Italy	2013-08-09	D. Benda	D. Benda	J. Straka	prep.
Pssp9	1.24	1.16	0.5	1	35–40	more than 45	16	8–11	0.403226	Pssp9	sp.	Pseudoxenos Saunders, 1872	Xenidae	F	Alastor sp.	Odynerini	Vespidae	Sirjan 40km S, Kerman prov.	Iran	2014-05-29	J. Halada	J. Straka	J. Straka	prep.
PsHe3	1.32	1.32	0.52	1.08	40	more than 56	18		0.393939	PsHe3	sp.	Pseudoxenos Saunders, 1872	Xenidae	F	Pseudepipona herrichii (Saussure,1855)	Odynerini	Vespidae	Tsetserleg 90 km NE, Arkhangay prov. , along small river	Mongolia	2004-07-24	J. Straka	J. Straka	J. Straka	prep.
PsEu4	1.44	1.4	0.54	1.12	40	more than 39	about 18		0.375	PsEu4	sp.	Pseudoxenos Saunders, 1872	Xenidae	F	Euodynerus sp.	Odynerini	Vespidae	Kufur	Jordan	2012-05-05	M. Kafka	J. Straka	J. Straka	prep.	4. -5.v.2012
PsOd1a	1.18	1	0.44	0.88	45	indistinct	about 15	5–6	0.372881	PsOd1a	sp.	Pseudoxenos Saunders, 1872	Xenidae	F	Odynerus albopictus Saussure, 1856	Odynerini	Vespidae	Staroec pass Turla 8 km S, Babasač mt. , Kičevo SE	Macedonia	2007-05-01	P. Kabátek	J. Straka	J. Straka	prep.
PsOd1b	1.08	1.02	0.44	0.86	40	present	present		0.407407	PsOd1b	sp.	Pseudoxenos Saunders, 1872	Xenidae	F	Odynerus albopictus Saussure, 1856	Odynerini	Vespidae	Staroec pass Turla 8 km S, Babasač mt. , Kičevo SE	Macedonia	2007-05-01	P. Kabátek	J. Straka	J. Straka	prep.
PsPd1	0.66	1.02								PsPd1	sp.	Pseudoxenos Saunders, 1872	Xenidae	MP	Paradontodynerus sp.	Odynerini	Vespidae	Akcali, 35km S Hakkari, Hakkari prov.	Turkey	2010-06-21	P. Tyrner	J. Straka	J. Straka	prep.
EuSx24	1.64	1.8	0.52	1.34	45–55	not visible	about 10	5	0.317073	EuSx24	astrolabensis (Székessy, 1956)	Sphecixenos gen. nov.	Xenidae	F	Sphex sp.	Sphecini	Sphecidae	Sorong env., West Papua	Indonesia			Y. Nakase	D. Benda	prep.	vii.2010
EuIs6	1.44	1.52	0.52	1.16	45	not visible	present		0.361111	EuIs6	cf. esakii (Hirashima & Kifune, 1962)	Sphecixenos gen. nov.	Xenidae	F	Isodontia sp.	Sphecini	Sphecidae	8 km S Mae Charim, Ban Namwa, Nan	Thailand	2012-05-20	E. Hüttiger	OLML	D. Benda	prep.
Eusp20	1.18	1.44								Eusp20	cf. gigas (Pasteels, 1950)	Sphecixenos gen. nov.	Xenidae	MP	Sphex sp.	Sphecini	Sphecidae	60 km N Morogoro, Morogoro pr.	Tanzania	2006-12-12	M. Kadlecová	J. Straka	J. Straka	prep.
EuOr2	0.96	0.9	0.4	0.78	35	more than 30	12		0.416667	EuOr2	orientalis (Kifune, 1985)	Sphecixenos gen. nov.	Xenidae	F	Sceliphron sp.	Sceliphronini	Sphecidae	Bangkok env.	Thailand	1968-01-28	Rajnee	CUMNH	D. Benda	prep.
SpMa1a	1.2	1.28	0.4	1					0.333333	SpMa1a	orientalis (Kifune, 1985)	Sphecixenos gen. nov.	Xenidae	F	Sceliphron madraspatanum (Fabricius, 1781)	Sceliphronini	Sphecidae	Ishigaki Is., Yonehara	Japan	1978-08-28	T. Nambu	Y. Nakase	D. Benda	slide
SpMa1b	1.24	destroyed	0.42	destroyed					0.33871	SpMa1b	orientalis (Kifune, 1985)	Sphecixenos gen. nov.	Xenidae	F	Sceliphron madraspatanum (Fabricius, 1781)	Sceliphronini	Sphecidae	Ishigaki Is., Yonehara	Japan	1978-08-28	T. Nambu	Y. Nakase	D. Benda	slide
EuOr1	1.06	1	0.4	0.88	35–40	more than 30	16	5–6	0.377358	EuOr1	orientalis (Kifune, 1985)	Sphecixenos gen. nov.	Xenidae	F	Sceliphron sp.	Sceliphronini	Sphecidae	Terd Moon, Vientiane	Laos	2015-05-08	Y. Nakase	Y. Nakase	J. Straka	prep.
EuMd1										EuMd1	orientalis (Kifune, 1985)	Sphecixenos gen. nov.	Xenidae	F	Sceliphron madraspatanum (Fabricius, 1781)	Sceliphronini	Sphecidae	Kandy, C. P.	Ceylon	1967-11-23	P. Karunaratne	CNC		prep.
Pasp5	1.72	1.72	0.5	1.3	60				0.290698	Pasp5	cf. indicus (Pierce, 1911)	Tachytixenos Pierce, 1911	Xenidae	F	Tachytes sp.	Larrini	Crabronidae	Birganj, Lothar	Nepal		Can. Nepal Exped.	CNC	D. Benda	prep.	IX. 1967
PaIn2	0.84	0.88	0.36	0.7	65	51	18		0.428571	PaIn2	cf. indicus (Pierce, 1911)	Tachytixenos Pierce, 1911	Xenidae	F	Tachytes sp.	Larrini	Crabronidae	Abuja 26km SEE	Nigeria	2011-05-14	J. Halada	J. Straka	J. Straka	prep.
PaIn3	0.84	1.12								PaIn3	cf. indicus (Pierce, 1911)	Tachytixenos Pierce, 1911	Xenidae	MP	Tachytes sp.	Larrini	Crabronidae	Serti env. , Gashaka Gumfi NP	Nigeria	2011-05-13	J. Halada	J. Straka	J. Straka	prep.	9. -13.v.2011
PaIn9	1.46	1.32	0.5	1.2	50	more than 40	15		0.342466	PaIn9	cf. indicus (Pierce, 1911)	Tachytixenos Pierce, 1911	Xenidae	F	Tachytes sp.	Larrini	Crabronidae	Kabul env.	Afghanistan	1952-09-21	J. Klapperich	J. Straka	J. Straka	prep.
PaIn1	1.52	1.44	0.48	0.94	40	more than 40	about 30		0.315789	PaIn1	cf. indicus (Pierce, 1911)	Tachytixenos Pierce, 1911	Xenidae	F	Tachytes sp.	Larrini	Crabronidae	62km SW Serenje	Zambia	2005-11-22	J. Snížek	J. Straka	J. Straka	prep.
PaIn23	1.82	1.88	0.42	1.28	40				0.230769	PaIn23	cf. indicus (Pierce, 1911)	Tachytixenos Pierce, 1911	Xenidae	F	Tachytes sp.	Larrini	Crabronidae	50 km E Mwinilunga	Zambia	2008-11-02	M. Halada	OLML	D. Benda	prep.
PaIn6	0.94	0.94	0.38	0.76	60	55	23		0.404255	PaIn6	cf. indicus (Pierce, 1911)	Tachytixenos Pierce, 1911	Xenidae	F	Tachytes sp.	Larrini	Crabronidae	Mopti 10km S	Mali	1991-08-07	M. Schwarz	J. Straka	J. Straka	prep.
PaIn22	1.32	1.46	0.48	1.2	40				0.363636	PaIn22	cf. indicus (Pierce, 1911)	Tachytixenos Pierce, 1911	Xenidae	F	Tachytes sp.	Larrini	Crabronidae	30 km S Sirjan	Iran	2010-06-07	Mi. Halada	OLML	D. Benda	prep.
Pasp2	1.1	1.06	0.4	0.92	25–30	about 72	about 24		0.363636	PaSp2	altozambeziensis (Luna de Carvalho, 1959)	Tuberoxenos gen. nov.	Xenidae	F	Ammophila rubripes Spinola, 1839	Ammophilini	Sphecidae	Kaoma env.	Zambia	2006-11-15	Kubík	J. Straka	J. Straka	prep.	13. -15.xi.2006
EuAm53	1.06	1.02	0.42	0.86	30–35	about 95	28		0.396226	EuAm53	sinuatus (Pasteels, 1956)	Tuberoxenos gen. nov.	Xenidae	F	Ammophila argyrocephala Arnold, 1951	Ammophilini	Vespidae	Umba env., Tanga	Tanzania	2015-01-25	J.Straka, P.Janšta	J. Straka	J. Straka	prep.
EuAm25	1.1	0.94	0.42	0.76	35–40	present	19	7–10	0.381818	EuAm25	sp.	Tuberoxenos gen. nov.	Xenidae	F	Ammophila sp.	Ammophilini	Sphecidae	Okahandja 15km NE, Otjozondjupa prov.	Namibia	2014-03-13	J. Halada	J. Straka	J. Straka	prep.
EuPo2	1.34	1.4	0.42	1.1	20–25				0.313433	EuPo2	sp.	Tuberoxenos gen. nov.	Xenidae	F	Podalonia canescens (Dahlbom, 1843)	Ammophilini	Sphecidae	Middelburg 10km SE, Mpumulanga pr.	RSA	2010-01-29	J. Halada	J. Straka	J. Straka	prep.
EuPr1	1.18	1.12	0.44	0.96	35				0.372881	EuPr1	sp.	Tuberoxenos gen. nov.	Xenidae	F	Prionyx sp.	Prionychini	Sphecidae	Jansenville 25km N, Eastern Cape prov.	RSA	2010-01-04	J. Halada	J. Straka	J. Straka	prep.
EuSa4	1.08	1.14	0.38	0.88	25–35	about 68	17		0.351852	EuSa4	sphecidarum (Dufour, 1837)	Tuberoxenos gen. nov.	Xenidae	F	Ammophila sabulosa (Linnaeus, 1758)	Ammophilini	Sphecidae	Berlin	Germany	2008-06-08	Ch.Schmid-Egger	AMNH		prep.
EuAm49	1.1	1.22	0.44	0.96	30	more than 50	17	5	0.4	EuAm49	sphecidarum (Dufour, 1837)	Tuberoxenos gen. nov.	Xenidae	F	Ammophila pubescens Curtis, 1829	Ammophilini	Sphecidae	Arvaykheer, 137km NE, Övörkhangay prov.	Mongolia	2004-07-25	J. Straka	J. Straka	J. Straka	prep.
EuTy27										EuTy27	sphecidarum (Dufour, 1837)	Tuberoxenos gen. nov.	Xenidae	F	Podalonia tydei (Le Guillou, 1841)	Ammophilini	Sphecidae	70 km E Minudashi, Golestan prov.	Iran	2010-06-12	Mi. Halada	OLML	H. Dollfuss	prep.
Pasp10	0.84	1								Pasp10	sphecidarum (Dufour, 1837)	Tuberoxenos gen. nov.	Xenidae	MP	Ammophila pubescens Curtis, 1829	Ammophilini	Sphecidae	Travčický les, Nučničky, sandpit	Czech Republic	2009-05-02	P. Tyrner	J. Straka	J. Straka	prep.
Xsp35	1.18	1.06	0.4	0.84	40	more than 22	10		0.338983	Xsp35	afer Pasteels, 1950	Xenos Rossi, 1793	Xenidae	F	Polistes marginalis (Fabricius, 1775)	Polistiini	Vespidae	Negele 10km SE, Borena region, Oromia state	Ethiopia	2014-11-19	P. Kučera	J. Straka	J. Straka	prep.
Xsp41a	1.62	1.5	0.54	1.22					0.333333	Xsp41a	cf. afer Pasteels, 1950	Xenos Rossi, 1793	Xenidae	F	Polistes cf. marginalis (Fabricius, 1775)	Polistiini	Vespidae	Msalaka, Korogwe env., Tanga	Tanzania	2015-01-24	J.Straka, P.Janšta	J. Straka	J. Straka	prep.
Xsp41b	1.7	1.6	0.52	1.28	35–40				0.305882	Xsp41b	cf. afer Pasteels, 1950	Xenos Rossi, 1793	Xenidae	F	Polistes cf. marginalis (Fabricius, 1775)	Polistiini	Vespidae	Msalaka, Korogwe env., Tanga	Tanzania	2015-01-24	J.Straka, P.Janšta	J. Straka	J. Straka	prep.
XZa3	1.7	1.58	0.78	1.24	40	more than 50	about 20		0.458824	XZa3	cf. zavattari (Pierce 1911)	Xenos Rossi, 1793	Xenidae	F	Belonogaster saussurei Kirby, 1881	Polistini	Vespidae	Firmihin, Dixam plateau, canyon, Socotra isl.	Yemen	2010-11-16	J. Batelka	J. Straka	J. Straka	prep.	15. -16.xi.2010
XWa1	1.18	1.34	0.48	1.16	40				0.40678	XWa1	hebraei Kinzelbach, 1978	Xenos Rossi, 1793	Xenidae	F	Polistes wattii Cameron, 1900	Polistini	Vespidae	Súr SW	Oman	2017-03-05	M. Snížek	J. Straka	J. Straka	prep.
Xsp4	1.32	1.3	0.48	0.84		more than 55	about 12		0.363636	Xsp4	hospitus Oliveira & Kogan, 1962	Xenos Rossi, 1793	Xenidae	F	Polistes versicolor (Olivier, 1791)	Polistini	Vespidae	Pasaje E	Ecuador	2011-01-17	M. Halada	J. Straka	J. Straka	prep.
XMo3	2.7	2.43	0.83	2.03	65	more than 45	13	?	0.307407	XMo3	moutoni de Buysson, 1903	Xenos Rossi, 1793	Xenidae	F	Vespa crabro Linnaeus, 1758	Vespini	Vespidae	Xiaolongmen NP, Beijing Municip.	China	2016-06-10	E. Jendek et O. Šauša	J. Straka	J. Straka	prep.	4.-10.vi.2016
XPe18										XPe18	pecki Kirby, 1813	Xenos Rossi, 1793	Xenidae	2F	Polistes fuscatus (Fabricius, 1793)	Polistini	Vespidae	W. Alton Jones Campus, Kent Co., Rhode Island	USA	1994-06-27	K. Segelquist	KUNHM	B. Alexander	prep.
XPe2	1.46	1.56	0.48	1.22	45–50	more than 45	20		0.328767	XPe2	pecki Kirby, 1813	Xenos Rossi, 1793	Xenidae	F	Polistes fuscatus (Fabricius, 1793)	Polistini	Vespidae	Parsons, Nursery bottom, Tucker Co. , West Virginia state	USA	2010-09-19	M.C. Orr	J. Straka	J. Straka	prep.
XPe3	0.8	1.04								XPe3	pecki Kirby, 1813	Xenos Rossi, 1793	Xenidae	MP	Polistes fuscatus (Fabricius, 1793)	Polistini	Vespidae	NW Virginia, near mountains, Virginia state	USA			J. Straka	S. Droege	prep.	2009?
XRo1	1.34	1.16	0.56	0.96	50	more than 59	present		0.41791	XRo1	ropalidiae (Kinzelbach, 1975)	Xenos Rossi, 1793	Xenidae	F	Ropalidia sp.	Ropalidiini	Vespidae	Chiruva vill. Kangchenjunga Himal Mts.	Nepal	2000-07-01	D. Král	J. Straka	J. Straka	prep.	30. vi.-1.vii.2000
XRo7	1.62	1.18	0.58	1.04	65–75	more than 50	about 15		0.358025	XRo7	ropalidiae (Kinzelbach, 1975)	Xenos Rossi, 1793	Xenidae	F	Ropalidia sp.	Ropalidiini	Vespidae	Terd Moon, Vientiane	Laos	2015-05-08	Y. Nakase	Y. Nakase	J. Straka	prep.
Xsp10a	1.38	1.26	0.44	0.96					0.318841	Xsp10a	rostratus Trois, 1984b	Xenos Rossi, 1793	Xenidae	F	Polistes billardieri ruficornis Saussure, 1853	Polistiini	Vespidae	Ascochinga N, Cordoba N	Argentina	2012-01-28	M. Halada	J. Straka	J. Straka	prep.
Xsp10b	1.18	1.24	0.44	0.88	65–70				0.372881	Xsp10b	rostratus Trois, 1984b	Xenos Rossi, 1793	Xenidae	F	Polistes billardieri ruficornis Saussure, 1853	Polistiini	Vespidae	Ascochinga N, Cordoba N	Argentina	2012-01-28	M. Halada	J. Straka	J. Straka	prep.
XVa1	1.22	1.22	0.4	0.98					0.327869	XVa1	sp.	Xenos Rossi, 1793	Xenidae	F	Parapolybia varia (Fabricius, 1787)	Ropalidiini	Vespidae	Kathmandu	Nepal	1967-04-28	Can. Nepal. Exped.	CNC		prep.
Xsp45	1.24	1.04	0.54	0.96					0.435484	Xsp45	sp.	Xenos Rossi, 1793	Xenidae	F	Polistes sp.	Polistiini	Vespidae	Mpui 10km SSE, Rukwa pr.	Tanzania	2017-12-04	J. Halada	J. Straka	J. Straka	prep.
Brsp2	0.8	0.86	0.36	0.72	40–45				0.45	Brsp2	sp.	Xenos Rossi, 1793	Xenidae	F	Mischocytarus sp.	Mischocyttarini	Vespidae	Las Alturas, San Vito de Coto, Puntarenas	Costa Rica	1995-08-16	J. R.Vockeroth	CNC		prep.
Xsp6	1.48	1.28	0.52	1.04	50				0.351351	Xsp6	sp.	Xenos Rossi, 1793	Xenidae	F	Polistes buyssoni Brethes, 1903	Polistini	Vespidae	Cachi 50km, Salta prov.	Argentina	2009-01-26	M. Halada	J. Straka	J. Straka	prep.
XFl10	1.1	1.16	0.48	0.96	40–45	more than 40	about 10		0.436364	XFl10	sp.	Xenos Rossi, 1793	Xenidae	F	Mischocyttarus navajo Bequard, 1933	Mischocyttarini	Vespidae	Ash, Cyn. Rd 0.5km W, Huachuca Mts., Cochise Co., Arizona	USA	1994-02-14	N. McFerland	CNC		prep.
XFl9	1.04	1.22	0.42	0.96	45–50	more than 35	11		0.403846	XFl9	sp.	Xenos Rossi, 1793	Xenidae	F	Mischocyttarus navajo Bequard, 1933	Mischocyttarini	Vespidae	Ash, Cyn. Rd 0.5km W, Huachuca Mts., Cochise Co., Arizona	USA	1994-02-14	N. McFerland	CNC		prep.
Xsp40	1	0.84	0.36	0.68	30–40				0.36	Xsp40	cf. stuckenbergi Pasteels, 1956	Xenos Rossi, 1793	Xenidae	F	Polistes marginalis (Fabricius, 1775)	Polistiini	Vespidae	Middelburg 10km SE, Mpumulanga pr.	RSA	2010-01-29	J. Halada	J. Straka	J. Straka	prep.
from Richter et al. (2017)					50	more than 30	19	7		from Richter et al. (2017)	vesparum Rossi, 1793	Xenos Rossi, 1793	Xenidae	F	Polistes dominula (Christ, 1791)	Polistini	Vespidae	Mettenheim	Germany	2014-07-16	H. Pohl	H. Pohl	H. Pohl	prep.
XDo10	0.7	1.06								XDo10	vesparum Rossi, 1793	Xenos Rossi, 1793	Xenidae	MP	Polistes dominula (Christ, 1791)	Polistini	Vespidae	Brunella env. , West Sardinia/Sardegna	Italy	2013-05-28	J. Halada	J. Straka	J. Straka	prep.
XDo75	1.42	1.24	0.54	1.08	50–55	more than 30	about 17		0.380282	XDo75	vesparum Rossi, 1793	Xenos Rossi, 1793	Xenidae	F	Polistes dominula (Christ, 1791)	Polistini	Vespidae	Habsburg	Switzerland	2004-09-06		J. Straka	J. Straka	prep.
XZa7	1.66	1.7	0.56	1.3	45–50				0.337349	XZa7	zavattari (Pierce 1911)	Xenos Rossi, 1793	Xenidae	F	Belonogaster sp.	Polistini	Vespidae	Nechisar NP, Arba Minch	Ethiopia	2016-04-04	J. Halada	J. Straka	J. Straka	prep.
